# Supplementary material for: Adaptive robust position control scheme for an electromagnetic levitation system with experimental verification
Source: PLoS One. 2025 Feb 12;20(2):e0315457. doi: 10.1371/journal.pone.0315457 (PMC11819612; doi:10.1371/journal.pone.0315457)
Supplement: S1 Table — (XLSX) [file pone.0315457.s001.xlsx]

## Sheet: Sheet1
400.014	-1.9251
400.015	-1.9251
400.016	-1.9251
400.017	-1.92998
400.01800000000003	-1.92266
400.019	-1.91777
400.02	-1.90801
400.021	-1.92998
400.022	-1.90312
400.023	-1.90068
400.024	-1.89336
400.02500000000003	-1.88359
400.026	-1.87871
400.027	-1.85918
400.028	-1.86162
400.029	-1.85674
400.03000000000003	-1.84453
400.031	-1.83721
400.032	-1.82744
400.033	-1.82012
400.034	-1.81035
400.035	-1.79814
400.036	-1.7957
400.03700000000003	-1.78105
400.038	-1.77373
400.039	-1.77129
400.04	-1.74932
400.041	-1.73711
400.04200000000003	-1.73223
400.043	-1.71025
400.044	-1.70049
400.045	-1.68828
400.046	-1.67852
400.047	-1.66875
400.048	-1.65898
400.04900000000004	-1.64189
400.05	-1.63213
400.051	-1.6248
400.052	-1.6126
400.053	-1.60527
400.05400000000003	-1.58818
400.055	-1.58086
400.056	-1.56865
400.057	-1.554
400.058	-1.54668
400.059	-1.53447
400.06	-1.52471
400.06100000000004	-1.51494
400.062	-1.5125
400.063	-1.49541
400.064	-1.48809
400.065	-1.48076
400.06600000000003	-1.47344
400.067	-1.46367
400.068	-1.46123
400.069	-1.45635
400.07	-1.44902
400.071	-1.44414
400.072	-1.43926
400.07300000000004	-1.43437
400.074	-1.43193
400.075	-1.42705
400.076	-1.41973
400.077	-1.42217
400.07800000000003	-1.41973
400.079	-1.41729
400.08	-1.42461
400.081	-1.41484
400.082	-1.41729
400.083	-1.41729
400.084	-1.41484
400.08500000000004	-1.42705
400.086	-1.41973
400.087	-1.41973
400.088	-1.42217
400.089	-1.42461
400.09000000000003	-1.42705
400.091	-1.42949
400.092	-1.42949
400.093	-1.43437
400.094	-1.4417
400.095	-1.43926
400.096	-1.44414
400.097	-1.44902
400.098	-1.44414
400.099	-1.46367
400.1	-1.45635
400.101	-1.46123
400.10200000000003	-1.46367
400.103	-1.46611
400.104	-1.46611
400.105	-1.471
400.106	-1.47588
400.107	-1.47832
400.108	-1.47588
400.109	-1.47832
400.11	-1.4832
400.111	-1.48564
400.112	-1.46855
400.113	-1.49297
400.11400000000003	-1.48564
400.115	-1.49785
400.116	-1.48809
400.117	-1.49541
400.118	-1.49297
400.119	-1.48564
400.12	-1.49297
400.121	-1.49053
400.122	-1.49785
400.123	-1.48564
400.124	-1.48809
400.125	-1.48809
400.12600000000003	-1.47832
400.127	-1.48564
400.128	-1.48076
400.129	-1.47588
400.13	-1.47588
400.13100000000003	-1.46855
400.132	-1.46367
400.133	-1.46123
400.134	-1.45635
400.135	-1.45879
400.136	-1.45391
400.137	-1.44414
400.13800000000003	-1.43926
400.139	-1.42949
400.14	-1.42705
400.141	-1.40996
400.142	-1.42217
400.14300000000003	-1.41729
400.144	-1.4124
400.145	-1.40264
400.146	-1.40264
400.147	-1.39775
400.148	-1.39287
400.149	-1.38799
400.15000000000003	-1.38799
400.151	-1.37578
400.152	-1.37578
400.153	-1.37334
400.154	-1.36113
400.15500000000003	-1.36113
400.156	-1.35869
400.157	-1.35625
400.158	-1.35381
400.159	-1.35137
400.16	-1.34893
400.161	-1.35625
400.16200000000003	-1.33916
400.163	-1.34404
400.164	-1.34893
400.165	-1.34404
400.166	-1.33916
400.16700000000003	-1.33672
400.168	-1.33428
400.169	-1.33672
400.17	-1.33672
400.171	-1.33672
400.172	-1.3416
400.173	-1.33184
400.17400000000004	-1.3416
400.175	-1.3416
400.176	-1.33916
400.177	-1.3416
400.178	-1.34893
400.17900000000003	-1.34404
400.18	-1.34648
400.181	-1.34893
400.182	-1.34893
400.183	-1.34893
400.184	-1.35625
400.185	-1.36357
400.18600000000004	-1.35869
400.187	-1.36113
400.188	-1.36602
400.189	-1.36602
400.19	-1.36846
400.19100000000003	-1.37334
400.192	-1.38555
400.193	-1.37334
400.194	-1.37822
400.195	-1.37578
400.196	-1.3709
400.197	-1.38555
400.19800000000004	-1.38066
400.199	-1.38555
400.2	-1.38311
400.201	-1.38555
400.202	-1.39043
400.20300000000003	-1.39287
400.204	-1.39043
400.205	-1.39287
400.206	-1.39287
400.207	-1.39531
400.208	-1.4002
400.209	-1.39531
400.21000000000004	-1.39775
400.211	-1.39775
400.212	-1.39287
400.213	-1.39775
400.214	-1.39287
400.21500000000003	-1.39043
400.216	-1.39043
400.217	-1.39287
400.218	-1.4002
400.219	-1.38555
400.22	-1.38311
400.221	-1.38799
400.222	-1.38555
400.223	-1.38555
400.224	-1.37822
400.225	-1.37822
400.226	-1.37822
400.22700000000003	-1.37578
400.228	-1.36846
400.229	-1.37334
400.23	-1.3709
400.231	-1.36846
400.232	-1.36602
400.233	-1.36357
400.234	-1.36357
400.235	-1.35625
400.236	-1.35381
400.237	-1.35137
400.238	-1.34404
400.23900000000003	-1.35137
400.24	-1.34648
400.241	-1.33916
400.242	-1.33916
400.243	-1.33916
400.244	-1.33428
400.245	-1.33428
400.246	-1.33428
400.247	-1.33184
400.248	-1.32695
400.249	-1.33184
400.25	-1.32207
400.25100000000003	-1.32695
400.252	-1.32939
400.253	-1.32451
400.254	-1.32695
400.255	-1.33184
400.25600000000003	-1.32939
400.257	-1.32939
400.258	-1.32695
400.259	-1.33184
400.26	-1.33184
400.261	-1.33184
400.262	-1.33428
400.26300000000003	-1.3416
400.264	-1.33916
400.265	-1.33916
400.266	-1.33672
400.267	-1.33672
400.26800000000003	-1.3416
400.269	-1.34404
